# Supplementary material for: Efficacy and safety of monoclonal antibodies against respiratory syncytial virus disease in premature infants: a systematic review and network meta-analysis
Source: Front Pediatr. 2026 Jul 2;14:1775795. doi: 10.3389/fped.2026.1775795 (PMC13372888; doi:10.3389/fped.2026.1775795)
Supplement: Supplementary file 3 [file Table2.xls]

## Sheet: Sheet1
	Title					DOI
Not RCT (n=30)	Effectiveness of palivizumab immunoprophylaxis in infants with respiratory syncytial virus disease in Colombia					10.3855/jidc.12561
	Incidence of respiratory syncytial virus-related hospitalizations in high-risk children: follow-up of a national cohort of infants treated with Palivizumab as RSV prophylaxis					10.1002/ppul.10175
	Partial palivizumab prophylaxis and increased risk of hospitalization due to respiratory syncytial virus in a Medicaid population: a retrospective cohort analysis					10.1186/1471-2431-14-261
	Palivizumab Prophylaxis: Does It Have Any Inﬂuence on the Growth and Development of the Infants?					10.1055/s-0033-1356485
	Respiratory disorders and hospitalization rates during the second RSV season in preterm infants who received palivizumab prophylaxis during their first RSV season					10.1179/joc.2009.21.3.302
	Palivizumab prophylaxis of respiratory syncytial virus disease in 2000-2001: Results from the palivizumab outcomes registry					10.1002/ppul.10288
	Safety of palivizumab in preterm infants 29 to 32 weeks' gestational age without chronic lung disease to prevent serious respiratory syncytial virus infection					10.1007/s10096-003-0961-z
	Safety and pharmacokinetics of extended use of palivizumab in Saudi Arabian infants and children					10.7573/dic.212270
	Effectiveness of palivizumab immunoprophylaxis in preterm infants against respiratory syncytial virus disease in Qatar					10.2147/ijgm.S156078
	Safety, efficacy and pharmacokinetics of palivizumab in off-label neonates, infants, and young children at risk for serious respiratory syncytial virus infection: a multicenter phase II clinical trial					10.1016/j.lanwpc.2023.100847
	Beyond randomized controlled trials: a "real life" experience of respiratory syncytial virus infection prevention in infancy with and without palivizumab					10.1002/ppul.20507
	Evaluation of compliance with palivizumab recommendations in a multicenter study of young children presenting to the emergency department with bronchiolitis					10.1097/01.pec.0000278406.75815.d3
	One-year observational study of palivizumab prophylaxis on infants at risk for respiratory syncytial virus infection in Latin America					10.1016/j.jped.2016.11.006
	Palivizumab efficacy in preterm infants with gestational age < or = 30 weeks without bronchopulmonary dysplasia					10.1002/ppul.20503
	Lower respiratory tract illness and RSV prophylaxis in very premature infants					10.1136/adc.2003.028282
	Observed Effectiveness of Palivizumab for 29–36-Week Gestation Infants					10.1542/peds.2016-0627
	Outcomes of Palivizumab Prophylaxis for Respiratory Syncytial Virus Infection in Preterm Children with Bronchopulmonary Dysplasia at a Single Hospital in Korea from 2005 to 2009					10.3346/jkms.2010.25.2.251
	Palivizumab prophylaxis and hospitalization for respiratory syncytial virus disease in the Stockholm infant population, 1999 through 2002					10.1097/01.inf.0000105106.93562.d3
	Palivizumab Prophylaxis, Respiratory Syncytial Virus, and Subsequent Recurrent Wheezing					10.1016/j.jpeds.2007.02.032
	Results of clinical surveillance during the Japanese ﬁ rst palivizumab season in 2002 – 2003					10.1111/j.1442-200X.2006.02222.x
	Short- and Long-term Pulmonary Outcome of Palivizumab in Children Born Extremely Prematurely					10.1378/chest.15-0328
	Palivizumab Prophylaxis among Infants at Increased Risk of Hospitalization due to Respiratory Syncytial Virus Infection in UAE: A Hospital-Based Study					10.1155/2019/2986286
	Practice variation among Dutch paediatricians in palivizumab prescription rates: the importance of parental counselling approach					10.1111/apa.14689
	Respiratory syncytial virus associated hospitalizations in preterm infants of 29 to 32 weeks gestational age using a risk score tool for palivizumab prophylaxis					10.1007/s10096-016-2891-6
	Restricted Palivizumab Recommendations and the Impact on RSV Hospitalizations among Infants Born at > 29 Weeks of Gestational Age: An Italian Multicenter Study					10.1055/s-0039-1691771.
	Six-monthly palivizumab prophylaxis effectively reduced RSV-associated hospitalization rates of preterm infants in a subtropical area: a population-based cohort study					10.1038/s41390-019-0492-7
	Impact of the Withdrawal of Palivizumab Immunoprophylaxis on the Incidence of Respiratory Syncytial Virus (RSV) Hospitalizations Among Infants Born at 33 to 35 Weeks' Gestational Age in the Province of Quebec, Canada: The RSV-Quebec Study					10.1093/jpids/piaa046
	A Novel Six Consecutive Monthly Doses of Palivizumab Prophylaxis Protocol for the Prevention of Respiratory Syncytial Virus Infection in High-Risk Preterm Infants in Taiwan					10.1371/journal.pone.0100981
	Effect of palivizumab prophylaxis in decreasing respiratory syncytial virus hospitalizations in premature infants					10.1097/01.inf.0000086403.50417.7c
	Effectiveness of Palivizumab against Respiratory Syncytial Virus Hospitalization among Preterm Infants in a Setting with Year-round Circulation					10.1093/infdis/jiaa749
Ineligible population (n=18)	Safety of Nirsevimab for RSV in Infants with Heart or Lung Disease or Prematurity					10.1056/NEJMc2112186
	Respiratory syncytial virus vaccination during pregnancy and effects in infants					10.1056/NEJMoa1908380
	Palivizumab prophylaxis reduces hospitalization due to respiratory syncytial virus in young children with hemodynamically significant congenital heart disease					10.1067/S0022-3476(03)00454-2
	Safety and antiviral activity of motavizumab, a respiratory syncytial virus (RSV)- specific humanized monoclonal antibody, when administered to RSV-infected childrenCHILDREN					10.1097/INF.0b013e3181a165e4
	Efficacy of motavizumab for the prevention of respiratory syncytial virus disease in healthy Native American infants: a phase 3 randomised double-blind placebo-controlled trial					10.1016/S1473-3099(15)00247-9
	Efficacy of nirsevimab against respiratory syncytial virus lower respiratory tract infections in preterm and term infants, and pharmacokinetic extrapolation to infants with congenital heart disease and chronic lung disease: a pooled analysis of randomised controlled trials					10.1016/S2352-4642(22)00321-2
	A Randomized, Blinded, Controlled, Dose-Ranging Study of a Respiratory Syncytial Virus Recombinant Fusion (F) Nanoparticle Vaccine in Healthy Women of Childbearing Age					10.1093/infdis/jiv406
	Double-Blind, Placebo-Controlled, Dose-Escalating Study Evaluating the Safety and Immunogenicity of an Epitope-Specific Chemically Defined Nanoparticle RSV Vaccine					10.3390/vaccines11020367
	Local and Systemic Immunity against Respiratory Syncytial Virus Induced by a Novel Intranasal Vaccine. A Randomized, Double-Blind, Placebo-controlled Clinical Trial					10.1164/rccm.201810-1921OC
	Evaluation of effectiveness of palivizumab prophylaxis in patient with congenital heart disease in Gulf region					10.1161/CIR.0b013e31824fcd6b
	A Randomized Controlled Trial of Motavizumab Versus Palivizumab for the Prophylaxis of Serious Respiratory Syncytial Virus Disease in Children With Hemodynamically Signiﬁcant Congenital Heart Disease					10.1203/PDR.0b013e318220a553
	Clesrovimab for Prevention of RSV Disease in Healthy Infants					10.1056/NEJMoa2502984
	Efficacy and safety of bivalent RSVpreF maternal vaccination to prevent RSV illness in Japanese infants: Subset analysis from the pivotal randomized phase 3 MATISSE trial					10.1016/j.vaccine.2024.06.009.
	180-day efficacy of nirsevimab against hospitalisation for respiratory syncytial virus lower respiratory tract infections in infants (HARMONIE): a randomised, controlled, phase 3b trial					10.1016/S2352-4642(25)00102-6
	Motavizumab Study Group. A phase 2, randomized, double-blind safety and pharmacokinetic assessment of respiratory syncytial virus (RSV) prophylaxis with motavizumab and palivizumab administered in the same season. ﻿					10.1186/1471-2431-10-38
	A phase 2, randomized, double-blind safety and pharmacokinetic assessment of respiratory syncytial virus (RSV) prophylaxis with motavizumab and palivizumab administered in the same season					10.1186/1471-2431-10-38
	A Phase 1b/2a Trial of a Half-life Extended Respiratory Syncytial Virus Neutralizing Antibody, Clesrovimab, in Healthy Preterm and Full-term Infants					10.1093/infdis/jiae581
	Nirsevimab for Prevention of Hospitalizations Due to RSV in Infants					10.1056/NEJMoa2309189
Wrong outcomes(n=14)	Infants Receiving a Single Dose of Nirsevimab to Prevent RSV Do Not Have Evidence of Enhanced Disease in their Second RSV Season					10.1093/jpids/piad113
	Nirsevimab for Prevention of RSV in Healthy Late-Preterm and Term Infants					10.1056/NEJMoa2110275
	Safety, Tolerability and Pharmacokinetics of MEDI8897, an Extended Half-life Single-dose Respiratory Syncytial Virus Prefusion F-targeting Monoclonal Antibody Administered as a Single Dose to Healthy Preterm Infants					10.1097/INF.0000000000001916
	Respiratory syncytial virus prevention and asthma in healthy preterm infants: a randomised controlled trial					10.1016/S2213-2600(18)30055-9
	Infant respiratory syncytial virus prophylaxis and nasopharyngeal microbiota until 6 years of life: a subanalysis of the MAKI randomised controlled trial					10.1016/S2213-2600(19)30470-9
	Monoclonal Antibody Treatment of RSV Bronchiolitis in Young Infants: a Randomized Trial					10.1542/peds.2018-2308
	Evaluation of the safety of palivizumab in the second season of exposure in young children at risk for severe respiratory syncytial virus infection					10.2165/00002018-200326040-00005
	Deaths among children less than two years of age receiving palivizumab: an analysis of comorbidities					10.1097/00006454-200404000-00013
	Daily intranasal palivizumab to prevent respiratory syncytial virus infection in healthy preterm infants: a phase 1/2b randomized placebo-controlled trial					10.1016/j.eclinm.2023.102324
	Palivizumab for infants < 29 Weeks in Hong Kong without a clear-cut season for respiratory syncytial virus infection - A cost-effectiveness analysis					10.1093/tropej/fmx086
	Cost-effectiveness of respiratory syncytial virus prophylaxis in various indications					10.1001/archpediatrics.2010.298
	A cost-effectiveness analysis of respiratory syncytial virus (RSV) prophylaxis in infants in the United Kingdom					10.1186/2191-1991-3-18
	Respiratory syncytial virus morbidity and outpatient palivizumab dosing in South Carolina, 2004-2009					10.1097/SMJ.0b013e31825ea57d
	Respiratory Syncytial Virus disease in preterm infants in the US born at 32-35 weeks gestation not receiving immunoprophylaxis					10.1097/INF.0000000000000219
Not English(n=3)	Quimioprofilaxis con palivizumab en Andalucía. Resultados de la epidemia de VRS 2000-2001.					PMID: 11927095
	[Impact of a respiratory disease prevention program in high-risk preterm infants: a prospective, multicentric study]					10.1590/s0325-00752009000200004
	Effectiveness of passive immunisation against respiratory syncytium virus in a group of premature infants with birth weight below 1000 grams					PMID: 14669411
No control (n=12)	Hospitalization for lower respiratory tract disease in preterm infants: effects of prophylaxis with palivizumab					10.1179/joc.2010.22.1.30
	Safety and tolerance of palivizumab administration in a large Northern Hemisphere trial. Northern Hemisphere Expanded Access Study Group					10.1097/00006454-200106000-00018
	Decline in Respiratory Syncytial Virus Hospitalizations in a Region With High Hospitalization Rates and Prolonged Season					10.1097/01.inf.0000245104.26996.57
	A prospective, open-label, non-comparative study of palivizumab prophylaxis in children at high risk of serious respiratory syncytial virus disease in the Russian Federation					10.1186/1756-0500-5-484
	Infants born before 32 weeks of gestation or with respiratory disease are most likely to receive palivizumab in the Netherlands					10.1111/apa.13081
	Impact of palivizumab on RSV hospitalizations for children with hemodynamically significant congenital heart disease					10.1007/s00246-009-9577-0
	Serious Adverse Events in the Canadian Registry of Children Receiving Palivizumab (CARESS) for Respiratory Syncytial Virus Prevention					10.1371/journal.pone.0134711
	One-year observational study of palivizumab prophylaxis on infants at risk for respiratory syncytial virus infection in Latin America					10.1016/j.jped.2016.11.006
	Respiratory Syncytial Virus Prophylaxis in Infants With Congenital Diaphragmatic Hernia in the Canadian Respiratory Syncytial Virus Evaluation Study of Palivizumab, 2005-2017					10.1093/cid/ciy1010
	Palivizumab prophylaxis for respiratory syncytial virus in Canada: utilization and outcomes					10.1097/00006454-200206000-00007
	Use of Palivizumab in Germany – Report from the German Synagis™ Registry 2009 – 2016					10.1055/a-0595-7771
	Appropriate prophylaxis with restrictive palivizumab regimen in preterm children in Sweden					10.1080/08035250410023197
